# Supplementary material for: Post-Mastectomy Breast Reconstruction Disparities: A Systematic Review of Sociodemographic and Economic Barriers
Source: Medicina (Kaunas). 2024 Jul 19;60(7):1169. doi: 10.3390/medicina60071169 (PMC11279340; doi:10.3390/medicina60071169)
Supplement: Supplementary file 1 [file medicina-60-01169-s001.zip]

Archive with 1 entries (1 files):
- medicina-3060555-supplementary.pdf
